# Supplementary material for: The nucleosome remodeling and deacetylase-SWItch/sucrose non-fermentable antagonism regulates the coordinated activation of epithelial-to-mesenchymal transition and inflammation in oral cancer
Source: J Natl Cancer Inst. 2025 Mar 20;117(7):1438–55. doi: 10.1093/jnci/djaf065 (PMC12229464; doi:10.1093/jnci/djaf065)
Supplement: djaf065_Supplementary_Data [file djaf065_supplementary_data.zip]

Archive with 8 entries (7 files):
- djaf065_Supplementary_Data/
- djaf065_Supplementary_Data/20241027_Sup_Figure_2.pdf
- djaf065_Supplementary_Data/Stabile_et al_JNCI_Supplementary materials and methods.docx
- djaf065_Supplementary_Data/Supplementary Figure 1_compressed.pdf
- djaf065_Supplementary_Data/Supplementary Figure 3.pdf
- djaf065_Supplementary_Data/Supplementary Figure Legends.docx
- djaf065_Supplementary_Data/Supplementary_Table1 final.xlsx
- djaf065_Supplementary_Data/Supplementary_Table2 final.xlsx
