# Supplementary material for: The nucleosome remodeling and deacetylase-SWItch/sucrose non-fermentable antagonism regulates the coordinated activation of epithelial-to-mesenchymal transition and inflammation in oral cancer
Source: J Natl Cancer Inst. 2025 Mar 20;117(7):1438–55. doi: 10.1093/jnci/djaf065 (PMC12229464; doi:10.1093/jnci/djaf065)
Supplement: djaf065_Supplementary_Data [file djaf065_supplementary_data.zip › djaf065_Supplementary_Data/Supplementary_Table1 final.xlsx]

## Sheet: DE_P_BRG1_Dox_NoDox
Supplementary Table 1. Differentially expressed genes upon induction of the BRG1-shRNAs in the CA1 parental cell line. (provided separately)
baseMean	log2FoldChange	lfcSE	stat	pvalue	padj	Ensemble	hgnc_symbol	Comparison
218.035	8.2425	0.896492	9.19417	3.77902e-20	8.04238e-17	ENSG00000207827	MIR30A	P_BRG1_Dox_NoDox
469.884	5.19908	0.322255	16.1334	1.48505e-58	9.48127e-55	ENSG00000103888	CEMIP	P_BRG1_Dox_NoDox
36.2919	3.19344	0.821697	3.88639	0.000101745	0.00759612	ENSG00000229373	LINC00452	P_BRG1_Dox_NoDox
421.282	3.16915	0.273195	11.6003	4.10474e-31	1.74712e-27	ENSG00000196611	MMP1	P_BRG1_Dox_NoDox
99.5596	2.61354	0.557548	4.68756	2.76488e-06	0.000458503	ENSG00000188089	PLA2G4E	P_BRG1_Dox_NoDox
99.2574	2.451	0.433839	5.64958	1.60842e-08	7.08204e-06	ENSG00000147573	TRIM55	P_BRG1_Dox_NoDox
30.1968	2.41517	0.791954	3.04963	0.00229122	0.0664921	ENSG00000231203	KRT8P10	P_BRG1_Dox_NoDox
31.611	2.03139	0.708225	2.86829	0.00412696	0.0954659	ENSG00000171916	LGALS9C	P_BRG1_Dox_NoDox
28931.6	1.97519	0.188847	10.4592	1.32995e-25	4.24554e-22	ENSG00000108179	PPIF	P_BRG1_Dox_NoDox
227.478	1.83393	0.30475	6.01783	1.76774e-09	1.07487e-06	ENSG00000115590	IL1R2	P_BRG1_Dox_NoDox
340.053	1.82857	0.267764	6.82901	8.55003e-12	9.09794e-09	ENSG00000179046	TRIML2	P_BRG1_Dox_NoDox
182.696	1.81989	0.34825	5.22581	1.73392e-07	4.51845e-05	ENSG00000088002	SULT2B1	P_BRG1_Dox_NoDox
283.96	1.79853	0.298476	6.02572	1.68359e-09	1.07487e-06	ENSG00000172175	MALT1	P_BRG1_Dox_NoDox
189.475	1.76383	0.446106	3.95384	7.6908e-05	0.00627057	ENSG00000167755	KLK6	P_BRG1_Dox_NoDox
123.513	1.75611	0.392732	4.47154	7.766e-06	0.00110182	ENSG00000280693	SH3PXD2A-AS1	P_BRG1_Dox_NoDox
180.317	1.7357	0.346851	5.00418	5.61003e-07	0.000121414	ENSG00000254285	KRT8P3	P_BRG1_Dox_NoDox
2223.77	1.72539	0.190099	9.07628	1.12351e-19	2.04944e-16	ENSG00000147100	SLC16A2	P_BRG1_Dox_NoDox
97.1023	1.71299	0.44577	3.84277	0.000121655	0.00863007	ENSG00000203805	PLPP4	P_BRG1_Dox_NoDox
158.127	1.71287	0.362902	4.71993	2.35921e-06	0.000407091	ENSG00000073737	DHRS9	P_BRG1_Dox_NoDox
110.765	1.68023	0.396131	4.2416	2.21932e-05	0.00257622	ENSG00000163297	ANTXR2	P_BRG1_Dox_NoDox
83.4391	1.67847	0.456247	3.67886	0.000234277	0.0137856	ENSG00000086548	CEACAM6	P_BRG1_Dox_NoDox
46.3037	1.67581	0.585718	2.86112	0.00422149	0.096454	ENSG00000237399	PITRM1-AS1	P_BRG1_Dox_NoDox
104.302	1.67337	0.416724	4.01554	5.93093e-05	0.00540943	ENSG00000162572	SCNN1D	P_BRG1_Dox_NoDox
259.594	1.67297	0.294434	5.682	1.33129e-08	6.07116e-06	ENSG00000172379	ARNT2	P_BRG1_Dox_NoDox
76.3089	1.66964	0.482117	3.46315	0.000533897	0.0238368	ENSG00000005381	MPO	P_BRG1_Dox_NoDox
168.494	1.65961	0.358263	4.63238	3.61487e-06	0.000569856	ENSG00000149591	TAGLN	P_BRG1_Dox_NoDox
109.127	1.52032	0.415195	3.66172	0.000250532	0.0146075	ENSG00000254827	SLC22A18AS	P_BRG1_Dox_NoDox
121.633	-1.50551	0.439674	-3.42414	0.000616748	0.0263387	ENSG00000234465	PINLYP	P_BRG1_Dox_NoDox
475.564	-1.50829	0.272431	-5.53641	3.08736e-08	1.19462e-05	ENSG00000182782	HCAR2	P_BRG1_Dox_NoDox
678.057	-1.51097	0.311714	-4.84728	1.25163e-06	0.000238538	ENSG00000177989	ODF3B	P_BRG1_Dox_NoDox
1579.08	-1.51427	0.271093	-5.5858	2.32631e-08	9.58214e-06	ENSG00000090339	ICAM1	P_BRG1_Dox_NoDox
678.372	-1.51565	0.271281	-5.587	2.31029e-08	9.58214e-06	ENSG00000118503	TNFAIP3	P_BRG1_Dox_NoDox
85.4498	-1.52642	0.481649	-3.16916	0.00152881	0.0509697	ENSG00000083535	PIBF1	P_BRG1_Dox_NoDox
156.6	-1.53585	0.434955	-3.53106	0.000413895	0.0204163	ENSG00000122641	INHBA	P_BRG1_Dox_NoDox
136.282	-1.54058	0.376536	-4.09144	4.28699e-05	0.00427175	ENSG00000155367	PPM1J	P_BRG1_Dox_NoDox
900.261	-1.54094	0.266968	-5.772	7.83348e-09	4.00103e-06	ENSG00000162892	IL24	P_BRG1_Dox_NoDox
65.6072	-1.54834	0.536102	-2.88815	0.00387516	0.092145	ENSG00000154930	ACSS1	P_BRG1_Dox_NoDox
63.481	-1.54905	0.529519	-2.92539	0.00344026	0.0857982	ENSG00000186007	LEMD1	P_BRG1_Dox_NoDox
1044.9	-1.55023	0.266197	-5.82363	5.75838e-09	3.1969e-06	ENSG00000111335	OAS2	P_BRG1_Dox_NoDox
75.3475	-1.5518	0.501635	-3.09349	0.00197818	0.0601413	ENSG00000133328	PLAAT2	P_BRG1_Dox_NoDox
6480.44	-1.55181	0.223167	-6.95357	3.56153e-12	4.13429e-09	ENSG00000271503	CCL5	P_BRG1_Dox_NoDox
272.394	-1.55338	0.292135	-5.31735	1.05288e-07	3.12656e-05	ENSG00000162654	GBP4	P_BRG1_Dox_NoDox
405.745	-1.56051	0.335938	-4.64523	3.39696e-06	0.000542198	ENSG00000137094	DNAJB5	P_BRG1_Dox_NoDox
666.58	-1.56099	0.242284	-6.44281	1.17281e-10	9.98377e-08	ENSG00000166833	NAV2	P_BRG1_Dox_NoDox
92.2638	-1.56599	0.461428	-3.39379	0.000689315	0.0280314	ENSG00000229891	LINC01315	P_BRG1_Dox_NoDox
246.675	-1.59292	0.389592	-4.0887	4.33803e-05	0.00427175	ENSG00000205309	NT5M	P_BRG1_Dox_NoDox
963.718	-1.61272	0.271344	-5.94345	2.79081e-09	1.61981e-06	ENSG00000187193	MT1X	P_BRG1_Dox_NoDox
73.0981	-1.62331	0.494071	-3.28558	0.00101771	0.0379974	ENSG00000111859	NEDD9	P_BRG1_Dox_NoDox
698.197	-1.66429	0.306797	-5.42473	5.80423e-08	1.90037e-05	ENSG00000174640	SLCO2A1	P_BRG1_Dox_NoDox
69.7954	-1.66702	0.554893	-3.00422	0.0026626	0.0728024	ENSG00000114107	CEP70	P_BRG1_Dox_NoDox
5415.85	-1.69229	0.201941	-8.38012	5.28726e-17	8.43912e-14	ENSG00000185215	TNFAIP2	P_BRG1_Dox_NoDox
90.0246	-1.70596	0.539337	-3.16308	0.00156112	0.051244	ENSG00000198074	AKR1B10	P_BRG1_Dox_NoDox
261.512	-1.71978	0.361498	-4.75738	1.96124e-06	0.00034782	ENSG00000150593	PDCD4	P_BRG1_Dox_NoDox
110.023	-1.72579	0.573388	-3.00981	0.00261411	0.0719169	ENSG00000081041	CXCL2	P_BRG1_Dox_NoDox
43.6813	-1.73021	0.600888	-2.87942	0.00398411	0.0935167	ENSG00000111913	RIPOR2	P_BRG1_Dox_NoDox
111.262	-1.74377	0.473091	-3.6859	0.000227892	0.013472	ENSG00000188001	TPRG1	P_BRG1_Dox_NoDox
77.7383	-1.82194	0.508647	-3.58194	0.000341051	0.0182149	ENSG00000171236	LRG1	P_BRG1_Dox_NoDox
305.083	-1.84384	0.32343	-5.70089	1.19186e-08	5.63661e-06	ENSG00000138135	CH25H	P_BRG1_Dox_NoDox
61.3158	-1.86293	0.555375	-3.35436	0.000795498	0.0310633	ENSG00000177098	SCN4B	P_BRG1_Dox_NoDox
264.835	-1.86454	0.396149	-4.70666	2.51809e-06	0.000428713	ENSG00000117228	GBP1	P_BRG1_Dox_NoDox
46.3254	-1.90791	0.649619	-2.93697	0.00331436	0.0836384	ENSG00000225978	HAR1A	P_BRG1_Dox_NoDox
101.891	-1.92601	0.500691	-3.8467	0.00011972	0.00858823	ENSG00000132274	TRIM22	P_BRG1_Dox_NoDox
44.7909	-1.94085	0.612948	-3.16641	0.00154334	0.0510539	ENSG00000163661	PTX3	P_BRG1_Dox_NoDox
104.896	-1.96372	0.447007	-4.39304	1.11776e-05	0.00147893	ENSG00000162738	VANGL2	P_BRG1_Dox_NoDox
194.2	-1.96395	0.38558	-5.09348	3.51547e-07	8.31278e-05	ENSG00000169245	CXCL10	P_BRG1_Dox_NoDox
52.555	-1.97175	0.650078	-3.03309	0.00242063	0.0689933	ENSG00000162645	GBP2	P_BRG1_Dox_NoDox
209.672	-1.97874	0.45723	-4.32767	1.50695e-05	0.00185021	ENSG00000130600	H19	P_BRG1_Dox_NoDox
68.9289	-1.98088	0.512611	-3.8643	0.000111409	0.00817577	ENSG00000154451	GBP5	P_BRG1_Dox_NoDox
230.956	-1.98406	0.439479	-4.51457	6.34448e-06	0.00093118	ENSG00000074410	CA12	P_BRG1_Dox_NoDox
90.643	-1.99452	0.528922	-3.77091	0.000162656	0.0108174	ENSG00000088881	EBF4	P_BRG1_Dox_NoDox
47.9177	-2.07224	0.594	-3.48862	0.000485525	0.0225433	ENSG00000168631	MUCL3	P_BRG1_Dox_NoDox
64.7116	-2.11591	0.645462	-3.27814	0.00104495	0.0389007	ENSG00000100968	NFATC4	P_BRG1_Dox_NoDox
667.602	-2.11648	0.725797	-2.91608	0.00354456	0.0878844	ENSG00000146278	PNRC1	P_BRG1_Dox_NoDox
221.753	-2.12208	0.395149	-5.37033	7.85938e-08	2.44772e-05	ENSG00000117266	CDK18	P_BRG1_Dox_NoDox
2447.32	-2.14208	0.231967	-9.23445	2.59608e-20	6.62987e-17	ENSG00000265972	TXNIP	P_BRG1_Dox_NoDox
104.725	-2.1941	0.436946	-5.02144	5.12863e-07	0.00011489	ENSG00000243649	CFB	P_BRG1_Dox_NoDox
146.75	-2.25716	0.413349	-5.46067	4.74335e-08	1.59389e-05	ENSG00000232810	TNF	P_BRG1_Dox_NoDox
100.412	-2.28346	0.523415	-4.36262	1.28512e-05	0.00160879	ENSG00000144802	NFKBIZ	P_BRG1_Dox_NoDox
300.258	-2.29281	0.354496	-6.46781	9.94335e-11	9.06905e-08	ENSG00000184489	PTP4A3	P_BRG1_Dox_NoDox
64.8982	-2.29602	0.580369	-3.95614	7.61719e-05	0.00627057	ENSG00000164825	DEFB1	P_BRG1_Dox_NoDox
195.607	-2.34201	0.423934	-5.52446	3.30493e-08	1.2412e-05	ENSG00000226145	KRT16P6	P_BRG1_Dox_NoDox
185.953	-2.56116	0.486636	-5.26298	1.41737e-07	3.77051e-05	ENSG00000169248	CXCL11	P_BRG1_Dox_NoDox
76.0256	-2.6133	0.642918	-4.06474	4.8085e-05	0.00456477	ENSG00000121858	TNFSF10	P_BRG1_Dox_NoDox
61.0821	-2.69349	0.600671	-4.48414	7.32084e-06	0.00106227	ENSG00000142973	CYP4B1	P_BRG1_Dox_NoDox
81.483	-2.77629	0.503818	-5.51049	3.57833e-08	1.30548e-05	ENSG00000006210	CX3CL1	P_BRG1_Dox_NoDox
39.3711	-3.10906	0.883015	-3.52096	0.000429985	0.0208764	ENSG00000087116	ADAMTS2	P_BRG1_Dox_NoDox
84.4909	-3.13697	0.610324	-5.13985	2.74956e-07	6.88415e-05	ENSG00000108342	CSF3	P_BRG1_Dox_NoDox
77.1822	-3.14732	0.702869	-4.47782	7.54107e-06	0.00108193	ENSG00000182326	C1S	P_BRG1_Dox_NoDox
36.3301	-3.20276	0.731755	-4.37682	1.20421e-05	0.00153766	ENSG00000136244	IL6	P_BRG1_Dox_NoDox
112.152	-3.22567	0.580645	-5.55532	2.77107e-08	1.10574e-05	ENSG00000011465	DCN	P_BRG1_Dox_NoDox
2973.75	-3.338	0.190658	-17.5078	1.24909e-68	1.59497e-64	ENSG00000127616	SMARCA4	P_BRG1_Dox_NoDox
229.341	-3.79086	1.26891	-2.9875	0.0028127	0.0751314	ENSG00000159403	C1R	P_BRG1_Dox_NoDox
268.41	-4.49774	1.16635	-3.85624	0.000115144	0.0083538	ENSG00000140519	RHCG	P_BRG1_Dox_NoDox
