# Supplementary material for: The nucleosome remodeling and deacetylase-SWItch/sucrose non-fermentable antagonism regulates the coordinated activation of epithelial-to-mesenchymal transition and inflammation in oral cancer
Source: J Natl Cancer Inst. 2025 Mar 20;117(7):1438–55. doi: 10.1093/jnci/djaf065 (PMC12229464; doi:10.1093/jnci/djaf065)
Supplement: djaf065_Supplementary_Data [file djaf065_supplementary_data.zip › djaf065_Supplementary_Data/Supplementary_Table2 final.xlsx]

## Sheet: DE_P_BRM_Dox_NoDox
Supplementary Table 2. Differentially expressed genes upon induction of the BRM-shRNAs in the CA1 parental cell line. (provided separately)
baseMean	log2FoldChange	lfcSE	stat	pvalue	padj	Ensemble	hgnc_symbol	Comparison
305.894	9.12508	1.10572	8.25262	1.54964e-16	1.74985e-12	ENSG00000207827	MIR30A	P_BRM_Dox_NoDox
421.118	7.53423	1.531	4.92111	8.60567e-07	0.00161959	ENSG00000103888	CEMIP	P_BRM_Dox_NoDox
243.655	3.16008	0.457015	6.91461	4.69149e-12	2.64881e-08	ENSG00000196611	MMP1	P_BRM_Dox_NoDox
99.8001	2.56152	0.611561	4.18849	2.80812e-05	0.0226495	ENSG00000168032	ENTPD3	P_BRM_Dox_NoDox
78.9093	2.49253	0.634378	3.9291	8.52632e-05	0.0506733	ENSG00000147573	TRIM55	P_BRM_Dox_NoDox
2203.96	2.48792	0.383219	6.49217	8.46062e-11	3.18458e-07	ENSG00000147100	SLC16A2	P_BRM_Dox_NoDox
67.2049	2.45539	0.6863	3.57771	0.000346612	0.0983055	ENSG00000086548	CEACAM6	P_BRM_Dox_NoDox
571.575	1.91745	0.381411	5.02726	4.97536e-07	0.00112364	ENSG00000041982	TNC	P_BRM_Dox_NoDox
338.476	1.76951	0.444749	3.97868	6.92986e-05	0.0473828	ENSG00000172175	MALT1	P_BRM_Dox_NoDox
408.81	1.74891	0.380763	4.59318	4.36537e-06	0.00704197	ENSG00000178764	ZHX2	P_BRM_Dox_NoDox
754.03	1.71743	0.47617	3.60676	0.000310044	0.0983055	ENSG00000108175	ZMIZ1	P_BRM_Dox_NoDox
265.251	1.67773	0.432047	3.88322	0.000103081	0.055428	ENSG00000179046	TRIML2	P_BRM_Dox_NoDox
21989.6	1.67399	0.310465	5.39189	6.97209e-08	0.000196822	ENSG00000108179	PPIF	P_BRM_Dox_NoDox
2609.32	-1.5001	0.422263	-3.55252	0.000381554	0.0983055	ENSG00000133315	MACROD1	P_BRM_Dox_NoDox
4407.21	-1.51035	0.416832	-3.6234	0.00029075	0.0983055	ENSG00000131174	COX7B	P_BRM_Dox_NoDox
21334.2	-1.61902	0.455502	-3.55436	0.000378897	0.0983055	ENSG00000138326	RPS24	P_BRM_Dox_NoDox
2473.44	-1.62468	0.421186	-3.8574	0.000114601	0.0588218	ENSG00000204228	HSD17B8	P_BRM_Dox_NoDox
7726.53	-1.7081	0.482111	-3.54296	0.000395658	0.0983055	ENSG00000176731	RBIS	P_BRM_Dox_NoDox
1320.03	-1.74972	0.464895	-3.76369	0.000167424	0.0727133	ENSG00000121552	CSTA	P_BRM_Dox_NoDox
257.853	-1.75872	0.487973	-3.60413	0.000313196	0.0983055	ENSG00000125726	CD70	P_BRM_Dox_NoDox
1034.7	-1.84451	0.516334	-3.57233	0.00035382	0.0983055	ENSG00000187193	MT1X	P_BRM_Dox_NoDox
392.955	-1.8962	0.519912	-3.64715	0.000265168	0.097483	ENSG00000198816	ZNF358	P_BRM_Dox_NoDox
230.819	-1.92602	0.511362	-3.76644	0.00016559	0.0727133	ENSG00000083807	SLC27A5	P_BRM_Dox_NoDox
7199.52	-1.92755	0.448417	-4.29857	1.71904e-05	0.0165998	ENSG00000173432	SAA1	P_BRM_Dox_NoDox
311.962	-1.94659	0.441988	-4.40417	1.06188e-05	0.0133231	ENSG00000165887	ANKRD2	P_BRM_Dox_NoDox
793.932	-1.98021	0.506363	-3.91065	9.20477e-05	0.0519701	ENSG00000205076	LGALS7	P_BRM_Dox_NoDox
185.781	-2.16144	0.503952	-4.28898	1.79497e-05	0.0165998	ENSG00000080503	SMARCA2	P_BRM_Dox_NoDox
284.221	-2.17806	0.611978	-3.55905	0.000372199	0.0983055	ENSG00000136149	RPL13AP25	P_BRM_Dox_NoDox
232.087	-2.31669	0.644946	-3.59206	0.00032807	0.0983055	ENSG00000240087	RPSAP12	P_BRM_Dox_NoDox
182.833	-2.42464	0.642285	-3.77502	0.000159994	0.0727133	ENSG00000235552	RPL6P27	P_BRM_Dox_NoDox
193.866	-2.65384	0.672819	-3.94436	8.00122e-05	0.0501943	ENSG00000220583	RPL35P2	P_BRM_Dox_NoDox
161.057	-2.69625	0.731808	-3.68436	0.000229274	0.0919218	ENSG00000178429	RPS3AP5	P_BRM_Dox_NoDox
77.3364	-2.86904	0.787163	-3.64478	0.000267621	0.097483	ENSG00000223361	FTH1P10	P_BRM_Dox_NoDox
66.8287	-2.91424	0.805824	-3.61648	0.000298641	0.0983055	ENSG00000140519	RHCG	P_BRM_Dox_NoDox
52.864	-3.10302	0.876615	-3.53978	0.000400465	0.0983055	ENSG00000205871	RPS3AP47	P_BRM_Dox_NoDox
111.554	-3.45943	0.809217	-4.27504	1.91107e-05	0.0165998	ENSG00000217716	RPS10P3	P_BRM_Dox_NoDox
105.934	-3.78095	0.854793	-4.42323	9.72368e-06	0.0133231	ENSG00000225573	RPL35P5	P_BRM_Dox_NoDox
